# Supplementary material for: Cardiorespiratory coupling tightens with workload during graded exercise: A pilot study with adolescent athletes
Source: Physiol Rep. 2026 Apr 26;14(8):e70884. doi: 10.14814/phy2.70884 (PMC13111922; doi:10.14814/phy2.70884)
Supplement: Supplementary file 2 — Appendix S1. [file PHY2-14-e70884-s001.m]

%%%% PIPELINE (MULTI-ATHLETE): HRV, VO2 (minimal processing), X-Corr, JSD %%%%
% Reproduces the manuscript analyses with the original Miller–Madow
% implementation (K_nz = number of non-zero cells) to match decimal outputs.
% - RR metrics: meanRR, SDRR, RMSSD
% - VO2 metrics (minimal preprocessing): meanVO2, SDVO2, RMSSDVO2
% - Linear CRC–MC: maximum normalized cross-correlation (X-Corr)
% - Nonlinear CRC–MC: JSD entropy (SE_bits) and Miller–Madow corrected (CSE_bits)
% Notes:
%   • Input files: ID_*.mat with either a struct or a table (fields: time, power, RR, VO2)
%   • VO2 is minimally processed (identity)
%   • JSD: binary alphabet, m=2 (4x4)
%   • RR adaptive filter `ada_f.m` must be on MATLAB path, please see https://people.physik.hu-berlin.de/~wessel/cvp/filter.zip. Wessel N, Voss A, Malberg H, Ziehmann Ch, Voss HU, Schirdewan A, Meyerfeldt U, Kurths J, Nonlinear analysis of complex phenomena in cardiological data, Herzschr Elektrophys 2000, 11(3): 159-173.
%MATLAB-code written by Rui Zou (rz27@drexel.edu). 
 

clear; close all; clc;

%% === I/O folders ===
start_dir = pwd;
in_dir = uigetdir(start_dir, 'Select folder containing the ID_*.mat dataset');
if isequal(in_dir, 0)
    warning('No folder selected. Using current directory: %s', start_dir);
    in_dir = start_dir;
end

out_dir = fullfile(in_dir, 'outputs');                 if ~exist(out_dir, 'dir'), mkdir(out_dir); end
fig_dir = fullfile(out_dir, 'figures');                if ~exist(fig_dir, 'dir'), mkdir(fig_dir); end
csv_dir = fullfile(out_dir, 'csv');                    if ~exist(csv_dir, 'dir'), mkdir(csv_dir); end
jsd_dir = fullfile(out_dir, 'jsd_matrices');           if ~exist(jsd_dir, 'dir'), mkdir(jsd_dir); end
xcorr_dir = fullfile(out_dir, 'xcorr');                if ~exist(xcorr_dir, 'dir'), mkdir(xcorr_dir); end
signals_dir = fullfile(out_dir, 'signals');            if ~exist(signals_dir, 'dir'), mkdir(signals_dir); end

%% === Parameters (manuscript-consistent) ===
loads        = [50, 110, 140];   % W
win50        = [0 60];           % 50 W: [0..60] s from block onset
seg_dur      = 60;               % 110/140 W: first 60 s from block onset
jsd_m        = 2;                % m=2 -> 4x4 joint matrix
use_deadband = false;            % optional deadband for symbolization
deadband_thr = 1e-12;
jsd_zlim     = [0 0.5];          % fixed Z scale across JSD plots

% Results table
results = table();

%% === Helpers ===
calc_rmssd      = @(x) sqrt(mean(diff(x).^2));
preproc_vo2_min = @(v) v;  % identity
find_runs       = @(mask) local_find_runs(mask);

%% === Discover all ID_*.mat ===
d = dir(fullfile(in_dir, 'ID_*.mat'));
if isempty(d)
    error('No ID_*.mat files found in: %s', in_dir);
end

athletes = [];
for k = 1:numel(d)
    tok = regexp(d(k).name, '^ID_(\d+)\.mat$', 'tokens', 'once');
    if ~isempty(tok), athletes(end+1) = str2double(tok{1}); end %#ok<SAGROW>
end
athletes = unique(athletes);
fprintf('IDs to process: %s\n', mat2str(athletes));

%% === Main loop ===
for aid = athletes
    mat_file = fullfile(in_dir, sprintf('ID_%d.mat', aid));
    if ~exist(mat_file, 'file')
        warning('File not found: %s (skipped)', mat_file);
        continue;
    end

    % Load and auto-detect usable variable (struct or table with fields)
    S = load(mat_file);
    vars = fieldnames(S);
    D = []; chosen = '';
    for k = 1:numel(vars)
        V = S.(vars{k});
        if istable(V)
            if all(ismember({'time','power','RR','VO2'}, V.Properties.VariableNames))
                D = table2struct(V, 'ToScalar', true);
                chosen = vars{k}; break;
            end
        elseif isstruct(V)
            if all(isfield(V, {'time','power','RR','VO2'}))
                D = V; chosen = vars{k}; break;
            end
        end
    end
    if isempty(D)
        error(['%s: no variable with fields/columns time, power, RR, VO2 was found. ', ...
               'Vars in MAT: %s'], mat_file, strjoin(vars, ', '));
    end
    fprintf('ID_%d.mat -> variable used: %s\n', aid, chosen);

    % Ensure column vectors
    time  = D.time(:);
    power = D.power(:);
    RR    = D.RR(:);
    VO2   = D.VO2(:);

    % Process all contiguous blocks per workload
    for L = loads
        maskL = (power == L);
        if ~any(maskL)
            fprintf('ID %d: no samples for %d W (skipped)\n', aid, L);
            continue;
        end

        runs = find_runs(maskL);
        for trial = 1:numel(runs)
            idxBlock = runs{trial};
            tBlock   = time(idxBlock);
            rrBlock  = RR(idxBlock);
            voBlock  = VO2(idxBlock);

            % Select 60-s segment within the block
            if L == 50
                t0 = tBlock(1);
                idxSeg = (tBlock - t0) >= win50(1) & (tBlock - t0) <= win50(2);
            else
                t0 = tBlock(1);
                idxSeg = (tBlock >= t0) & (t0 + seg_dur >= tBlock);
            end
            if ~any(idxSeg)
                warning('ID %d, %d W, trial %d: block has no %ds segment. Skipped.', aid, L, trial, seg_dur);
                continue;
            end

            t_seg  = tBlock(idxSeg);
            rr_seg = rrBlock(idxSeg);
            vo_seg = voBlock(idxSeg);

            if numel(rr_seg) < 5 || numel(vo_seg) < 5
                warning('ID %d, %d W, trial %d: segment too short (n<5). Skipped.', aid, L, trial);
                continue;
            end

            %% === HRV (filtered RR) ===
            rr_f   = ada_f(rr_seg);         % original adaptive filter
            SDRR   = std(rr_f);
            meanRR = mean(rr_f);
            RMSSD  = calc_rmssd(rr_f);

            %% === VO2 (minimal processing) ===
            vo_min     = preproc_vo2_min(vo_seg);   % identity
            SDVO2      = std(vo_min);
            meanVO2    = mean(vo_min);
            RMSSDVO2   = calc_rmssd(vo_min);

            %% === Normalized cross-correlation (RR_filt vs VO2_raw) ===
            nmin = min(numel(rr_f), numel(vo_min));
            x = double(rr_f(1:nmin));
            y = double(vo_min(1:nmin));

            maxlag = nmin - 1;
            [cxy, lags] = xcorr(x, y, maxlag, 'coeff');
            [ccmax, imax] = max(abs(cxy));
            XCorrRhoMax   = ccmax;
            XCorrLag      = lags(imax);

            % Save xcorr (CSV + PNG)
            xcorr_tbl = table(lags(:), cxy(:), 'VariableNames', {'lag','xcorr_coeff'});
            xcorr_csv = fullfile(xcorr_dir, sprintf('xcorr_ID%d_%dW_trial%d.csv', aid, L, trial));
            writetable(xcorr_tbl, xcorr_csv);

            fxc = figure('Visible','off');
            plot(lags, cxy, 'LineWidth',1.25); grid on;
            xlabel('Lag (samples)'); ylabel('Cross-correlation (coeff)');
            title(sprintf('RR–VO_2 cross-correlation (ID %d, %d W, trial %d)', aid, L, trial));
            text(0.05,0.95,sprintf('\\rho_{max}=%.3f @ lag=%d', XCorrRhoMax, XCorrLag), ...
                 'Units','normalized','VerticalAlignment','top');
            saveas(fxc, fullfile(fig_dir, sprintf('xcorr_ID%d_%dW_trial%d.png', aid, L, trial)));
            close(fxc);

            %% === Joint Symbolic Dynamics (binary; m = jsd_m) ===
            xb = x; yb = y;
            if use_deadband
                dx = diff(xb);  dy = diff(yb);
                s1 = double(dx > deadband_thr);
                s2 = double(dy > deadband_thr);
            else
                s1 = double(diff(xb) > 0);
                s2 = double(diff(yb) > 0);
            end

            m  = jsd_m;
            if numel(s1) < m || numel(s2) < m
                warning('ID %d, %d W, trial %d: not enough symbols (m=%d). JSD=NaN.', aid, L, trial, m);
                SE_bits  = NaN; CSE_bits = NaN; P = NaN(2^m, 2^m);
            else
                % Build binary words with step = 1
                Nwords   = min(numel(s1), numel(s2)) - (m-1);
                bin_seq1 = zeros(Nwords, m);
                bin_seq2 = zeros(Nwords, m);
                for ii = 1:Nwords
                    bin_seq1(ii,:) = s1(ii:ii+m-1);
                    bin_seq2(ii,:) = s2(ii:ii+m-1);
                end

                % Map to 1..2^m indices
                wbin = 2.^(m-1:-1:0)';     % [2;1] for m=2
                dec1 = bin_seq1 * wbin + 1;
                dec2 = bin_seq2 * wbin + 1;

                % Joint counts and normalization
                joint_counts = accumarray([dec1, dec2], 1, [2^m, 2^m]);
                P = joint_counts ./ sum(joint_counts(:));

                % Shannon entropy (bits) -- ORIGINAL FORM
                SE_bits = -nansum(P(:) .* log2(P(:)));

                % Miller–Madow correction (bits) -- ORIGINAL: K_nz (non-zero cells)
                K_nz    = sum(P(:) > 0);
                CSE_bits = SE_bits + (K_nz - 1) / (2 * Nwords * log(2));

                % Save P to CSV
                P_csv = fullfile(jsd_dir, sprintf('JSD_P_ID%d_%dW_trial%d.csv', aid, L, trial));
                writematrix(P, P_csv);

                % 3D bar plot with fixed Z scale (RR rows; VO2 cols)
                fjsd = figure('Visible','off');
                bar3(P); colormap cool; grid off; box off;

                % Axis ticks and labels
                if m==2
                    labs = {'00','01','10','11'};
                else
                    labs = arrayfun(@(k) dec2bin(k, m), 0:(2^m-1), 'UniformOutput', false);
                end
                ax = gca;
                ax.LineWidth = 1.2;
                ax.FontSize  = 11;
                ax.XTick = 1:numel(labs);
                ax.YTick = 1:numel(labs);
                ax.XTickLabel = labs;
                ax.YTickLabel = labs;
                ax.XTickLabelRotation = 20;
                ax.YTickLabelRotation = 20;
                zlim(jsd_zlim);

                title(sprintf('Normalized Joint Distribution (RR rows, VO_2 columns) | ID %d, %d W, m=%d', ...
                      aid, L, m));
                xlabel('VO_2 symbolic patterns');
                ylabel('RR symbolic patterns');
                zlabel('Normalized probability');

                png_path = fullfile(fig_dir, sprintf('JSD_bar3_ID%d_%dW_trial%d.png', aid, L, trial));
                saveas(fjsd, png_path); close(fjsd);
            end

            %% === Save signals (raw and processed) ===
            sig_tbl = table(t_seg(:), rr_seg(:), rr_f(:), vo_seg(:), vo_min(:), ...
                'VariableNames', {'time','RR_raw','RR_filt','VO2_raw','VO2_minproc'});
            sig_csv = fullfile(signals_dir, sprintf('signals_ID%d_%dW_trial%d.csv', aid, L, trial));
            writetable(sig_tbl, sig_csv);

            % Joint plot (PNG only)
            fjoint = figure('Visible','off');
            yyaxis left;  plot(t_seg, rr_f,  '-', 'LineWidth',1.25); ylabel('RR (ms)');
            yyaxis right; plot(t_seg, vo_min,'-', 'LineWidth',1.25); ylabel('VO_2 (a.u.)');
            grid on; xlabel('Time (s)');
            title(sprintf('RR and VO_2 segment (ID %d, %d W, trial %d)', aid, L, trial));
            legend({'RR filtered','VO_2 raw'}, 'Location','best');
            saveas(fjoint, fullfile(fig_dir, sprintf('signals_joint_ID%d_%dW_trial%d.png', aid, L, trial)));
            close(fjoint);

            % Two-panel signal figure (PNG only)
            fsig = figure('Visible','off');
            tiledlayout(2,1);
            nexttile; plot(t_seg, rr_seg, '-', 'LineWidth',1); hold on; plot(t_seg, rr_f, '-', 'LineWidth',1.25);
            grid on; ylabel('RR (ms)'); legend({'RR raw','RR filtered'},'Location','best');
            title(sprintf('RR (ID %d, %d W, trial %d)', aid, L, trial));
            nexttile; plot(t_seg, vo_seg, '-', 'LineWidth',1); hold on; plot(t_seg, vo_min, '-', 'LineWidth',1.25);
            grid on; xlabel('Time (s)'); ylabel('VO_2 (a.u.)');
            legend({'VO_2 raw','VO_2 minproc'},'Location','best');
            title(sprintf('VO_2 (ID %d, %d W, trial %d)', aid, L, trial));
            saveas(fsig, fullfile(fig_dir, sprintf('signals_ID%d_%dW_trial%d.png', aid, L, trial)));
            close(fsig);

            %% === Append row to results table ===
            newrow = table(aid, L, trial, numel(rr_f), ...
                           SDRR, meanRR, RMSSD, ...
                           SDVO2, meanVO2, RMSSDVO2, ...
                           XCorrRhoMax, XCorrLag, ...
                           SE_bits, CSE_bits, m, ...
                           'VariableNames', {'ID','LoadW','Trial','N', ...
                                             'SDRR','meanRR','RMSSD', ...
                                             'SDVO2','meanVO2','RMSSDVO2', ...
                                             'XCorrRhoMax','XCorrLag', ...
                                             'SE_bits','CSE_bits','JSD_m'});
            results = [results; newrow]; %#ok<AGROW>
        end
    end
end

%% === Save master CSV ===
if ~isempty(results)
    master_csv = fullfile(csv_dir, 'athletes_metrics.csv');
    writetable(results, master_csv);
    fprintf('\nDone.\nMaster CSV: %s\n', master_csv);
    fprintf('Signals: %s\nXCorr: %s\nJSD: %s\nFigures: %s\n', ...
            signals_dir, xcorr_dir, jsd_dir, fig_dir);
else
    fprintf('\nNo results generated (see warnings above).\n');
end

%% ======= Local function: contiguous block detection =======
function runs = local_find_runs(mask)
    mask = mask(:);
    if ~any(mask), runs = {}; return; end
    d = diff([false; mask; false]);
    start_idx = find(d == 1);
    end_idx   = find(d == -1) - 1;
    runs = arrayfun(@(a,b) (a:b), start_idx, end_idx, 'UniformOutput', false);
end
